# Supplementary material for: Unraveling the Physiological Mechanisms Underlying the Intracultivar Variability of Water Use Efficiency in Vitis vinifera “Grenache”
Source: Plants (Basel). 2022 Nov 7;11(21):3008. doi: 10.3390/plants11213008 (PMC9654430; doi:10.3390/plants11213008)
Supplement: Supplementary file 1 [file plants-11-03008-s001.zip]

Archive with 1 entries (1 files):
- plants-1959533-supplementary.pdf
